# Supplementary material for: Glycerol-3-Phosphate Shuttle Is Involved in Development and Virulence in the Rice Blast Fungus Pyricularia oryzae
Source: Front Plant Sci. 2018 May 23;9:687. doi: 10.3389/fpls.2018.00687 (PMC5974175; doi:10.3389/fpls.2018.00687)
Supplement: Supplementary file 1 [file Table_1.XLSX]

## Sheet: Table S1
Supplementary Table S1. Primers used in this study.
A）Primers used to build gene deletion vectors.
Name	Sequence
PoGPD1-5F	ACTGACACTCTAGAGGTCGTCGTACCAAGACATACTC
PoGPD1-5R	CTGTGGCGTTGGCACCAGCCTGGAATTGGGTTACT
PoGPD1-3F	ATTGCATGCTCTCAC-ATCTGGATACAAGGCTGAACTG
PoGPD1-3R	CGACGGCCAGTGCCAGCCTGTCGTCTGCAGATATT
PoGPD2-5F	ACTGACACTCTAGAGCCTCAGCGCCATCCAATAATA
PoGPD2-5R	TGTTGACCTCCACTACCCTTCACTGGACCGAATTAC
PoGPD2-3F	AGGGCAAAGGAATAGCTCGTGATGCTGGGTGTAAA
PoGPD2-3R	CGACGGCCAGTGCCAGAGACCTCGAATGAGGATGAAG
B) Primers used to amplify a fragment of the target genes in null mutants by negative screening PCR.
Name	Sequence
PoGPD1-CKF	AGGACGGTCGAAGAGAATTTG
PoGPD1-CKR	GTACCATTTGCCCGAGGAATA
PoGPD2-CKF	AAGGACGAGGGTGTCTATGA
PoGPD2-CKR	CTGCGTGTGAGGAAGTAAGAA
Tubulin-gF	TTCCGCGCTGTCACCGTTCC
Tubulin-gR	GGGCCTCCTCCTCGTACTCCTCTT
C) Primers used to amplify a unique recombinational DNA fragment of null mutants by positive screening PCR.
Name	Sequence
PoGPD1-LF	ACCAACGGCCATGGCGACCCCG
PoGPD2-LF	CAGTGGCCGCTTCGCAACCAAC
pKO3-CKF	GGGCCTTGGACGTCTTG
pKO3-CKR	CTCTTGTTCATGGCGTAATGTC
HPH-CKR	GGGCGAACTTAAGAAGGTATGA
HPH-CKF	GGACAATGGCCGCATAACA
SUR-CKR	AGAGACGATGAGCTTGCTTG
SUR-CKF	CGGCACAGTTCAACATTGG
D) Primers used to identify the copies of inserted knockout consruct fragment in the mutants by qPCR.
Name	Sequence
qtubF-DNA	ACAACTTCGTCTTCGGTCAG
qtubR-DNA	GTGATCTGGAAACCCTGGAG
qSURf	CAAGGAGTGGAAGGAGAAGTG
qSURr	CCGGTTGTGATGTAGGTCATG
qHPHf	ATGTCCTGCGGGTAAATAGC
qHPHr	GATGCAATAGGTCAGGCTCTC
E) primers used to build GFP- or RED- tagged fusion protein vectors.
Name	Sequence
PoGPD2-GFPf	TCAATCACAATGGCCGGATCCTCCAGGTTCGCTCGCGGGAGCATC
PoGPD2-GFPr	GCCCTTGCTCACCATCCCGGGCAGCTCCTCCACCGGCTTATCATG
PoGPD1-REDf	TCAATCACAATGGCCGGATCCCTTTGTCTCCGGACTGCACTCG
PoGPD1-REDr	CTCGGAGGAGGCCATCCCGGGGCCTGATTTCTCGATGGTGTGC
ATP1-GFPf	ACCGTCAAAATGGTCGGATCCATGTTCAGAAACGCCCTCCGC
ATP1-GFPr	GCCCTTGCTCACCATCCCGGGGGCGATGAAGCTCTTGGTGAAAG
ATP1-REDf	ACCGTCAAAATGGTCGGATCCATGTTCAGAAACGCCCTCCGC
ATP1-REDr	CTCGGAGGAGGCCATCCCGGGGGCGATGAAGCTCTTGGTGAAAG
D) Primers used in the complementation experiment to clone the native copies of genes deleted in the mutants from the genomic DNA of the wild type strain.
Name	Sequence
PoGPD1-HB-F	CCGTCACCGAGATTTAGGTTCCAGCTTCACGACAGATAC
PoGPD1-HB-R	ACTTCCCGGGGATGGATCCCGTCCAACAAGACAGTAGAG
PoGPD2-HB-F	CCGTCACCGAGATTTAGGGCGACGAGTTTGACCAGTAA
PoGPD2-HB-R	ACTTCCCGGGGATGGATCGGATGGGAGTAGCGAAAGAATAA
E) Primers used to confirm the expression of the target genes in the complementation transformants by RT-PCR.
Name	Sequence
CDS-PoGPD2-CKF	CAACGAAATCCGCCACTATCT
CDS-PoGPD2-CKR	GTGCTGGATGACGTGGATAAA
CDS-PoGPD1-CKF	TCCCAAAGGATTCGCCATAC
CDS-PoGPD1-CKR	GGAGAGTGCACCACAGTAAAT
CDS-Tubulin-CKF	TCGACAGCAATGGAGTTTACA
CDS-Tubulin-CKR	GTAGTTCAGGTCACCGTATGAG
F) Primers used in Real Time PCR.		F	R
Gene	Locus	Forward	Reverse
MGG_09134	MGG_09134	CACTGACATCCTCGGTCTTG	AGAAGTGCCTGTCCAAGAAC
MPG1	MGG_10315	AGTGCAAGAACATCCCGATC	GTGCACTGGATGTTGACCA
MGG_10105	MGG_10105	GCAGCGGAGACTATGACG	GCAAATGTCGGTGAAGCC
MHP1	MGG_01173	CGCCAACCTCGACTGTG	GGGTGTTGCAGAGGATACC
4HNR	MGG_07216	GCAAACATGAATCCGCTCAAG	CGGTCAACTTGATAACTTGGC
AIB1	MGG_07219	ACTAAACGAGCGGTATCATGC	GGTAGGTTTTGTCATGCTGTG
RSY1	MGG_05059	GTTCAAAAGAGCGATGAGATAACC	GGAAGGAGCGGTAGTCAATG
BUF1	MGG_02252	TGTCTTTACCATCAACACCCG	CTTTGATCCTGAGTAGACGGC
TIG1	MGG_03198	AGGCTCAGTTTGATTGGCG	ACGGTTGCCATGATAGTGAC
PoSIR2	MGG_10267	CGAGGCTTTTGTTCAACCG	CCACTCAACCTCCAACTCC
MGD1	MGG_05247	CACTTTGCCGTGTCAAAACTC	CCATTCTCCTGGATCACCTTC
GDH1	MGG_08074	TCAAAGGGCAAGGGTGAC	CTTTTCGCGGCTCCATTTG
PoGLT1	MGG_07187	CACTCACGCTTCTCTACCAAC	TCAGATTGCATGACACCCT
CON7	MGG_05287	CTACGTCGACATCGGTACAAC	GGAATCCATGCCGTCTTGTT
CNF1	MGG_02962	CGCCCAAGACACAAAATCAAG	AGTCGAAGCCAAACCAGATC
COS1	MGG_03977	CCGGGATATGATTGCCTCTG	CCCTTCGCTGTGTACTGTG
CONx1	MGG_12349	CTTCCGCATGTGTTCCTTG	CTTCCCTATCGTCTCGTAATCTTG
PoLDB1	MGG_01057	CATGCACTTTTGGTATCCCG	TCCTCGTAGTGGTTTTGCTG
PoHOX2	MGG_00184	AAGAACCACAAGCCTACCAG	TCCCTTTTCCTTTGCCCTC
CONx2	MGG_02775	ATCCACTTATCGGTCAAGCC	CTCGGTATTACTCTTGCTCTCG
GCC1	MGG_07063	CCAAGTTTGAAAGCTCCGAG	GTGAACAAAGGGCAAGGAAG
PoAP1	MGG_12814	GAGAAAGACCCGAAGCGTC	TTTTCCTTGCGTTCCCTGA
COM1	MGG_01215	ATAACCCTGAGCGATGACATG	AGTGATGGGTGCTGTGTTG
PoWC-1	MGG_03538	CAACGTGATCTATGCAACAGC	CGGCGATTGATGTGAAGGG
TWL	MGG_02916	GGTGCCTCTGTCGATCAATC	AAGTCGTTTGGGTTCTGGG
TRX2	MGG_04236	TCAAGTCCCACAAGTTCGTC	TTGACGTAGTGGATGTTGGG
NMA1	MGG_01290	GCCAGACGCAAAATGAAAGG	GTTTGTGTTTAGGCTGCAGTG
BNA5	MGG_10969	TTATGAACACCCTGACTGCC	GTCGAAACCATGCCATTGG
BNA2A	MGG_13773	GTCTTTGGAACTTTAAGCCGC	CGATAGCAACAGAGACCAGATAG
BNA2B	MGG_14348	TGAACATACGCCACAATCCC	AAGATGCAAGTGTCTCCCAG
NIA1	MGG_06062	GGGCAAGTCTACGATGGTATC	CCGATGTGGTATTCTGGCAT
NII1	MGG_00634	GAACCACACCTAGCCTACAAC	TGATGTGATAGCTCAGCGAAC
QNS1	MGG_14907	TCGACACGTAGCAATGGTG	TCTACAGGGAGCAGTGAAAAC
BNA6	MGG_03028	GGCGGGAAAGAGGCATTT	TGAGCGAAAAGTCCACATGAG
BNA1	MGG_00549	CCCACCTGTAAATCTGCCTAA	GTCTGGTTGATGTGGTAGTCG
BNA4A	MGG_00805	GAAGGTCATCATAGTGGGCG	TGATGGACCTGGTGAAGTTG
BNA4B	MGG_12978	CACAGGGCGAGCAGTATAAG	GAAGATTTTGGTGTTGGGTAGC
BNA7	MGG_15074	GTTCATGATCTCCAGACCCTG	TGTGCAGGTCCACGTTG
HST1A	MGG_02488	CAGAATGCATCAGTGTACAACG	AGACTCGCTAAGTGTGCATG
HST1B	MGG_17827	TCGCCGACCATATTAAATCCG	CGTTCCAGATTCGAGTAGAGG
PNC1	MGG_08976	AGGAAGACTTTTGCCCACC	CAAATGACACGTGCGACTG
NPT1	MGG_13497	ACTTTTGGAGTGGGAACCTTC	CCCGTGTTCTTTCCAATGTTG
beta TUBULIN	MGG_00604	ATTGTTCACCTTCAGACCGG	TTGAAGTAGACGCTCATACGC
H3	MGG_01159	AGCGTGTCACCATCCAATC	TTCCCAGTAACGACCCAAATC
GCN5	MGG_03677	TGTCTACAGCAACAGAAGATAGTAC	GTCGGGCGATTCATGTTTTG
YPD1	MGG_07173	GGATTCTTTGAACAAGCAGAGG	CCTTTGTAAAGCCCAGAGTGG
GLN1	MGG_06888	TGGCGACACAACAGGTATC	AGGGTCCTTGATTTTGAGCG
GLN2	MGG_14279	TCCCCACATGGAACTTTGAC	CATTCCGAGAGAACGAGGATG
G) Primers used to build vectors in yeast two-hybrid.
Gene	Forward		Reverse
PoGPD2	GGAGGCCAGTGAATTC-TCCAGGTTCGCTCGCGGGAGCA		CACCCGGGTGGAATTC-CAGCTCCTCCACCGGCTTATCA
PoGPD1	CATGGAGGCCGAATTC-CTTTGTCTCCGGACTGCACTCG		GGATCCCCGGGAATTC-GCCTGATTTCTCGATGGTGTGC
